# Supplementary material for: Spatial distribution and ecological niche modeling of geographical spread of Anopheles gambiae complex in Nigeria using real time data
Source: Sci Rep. 2023 Aug 22;13:13679. doi: 10.1038/s41598-023-40929-5 (PMC10444803; doi:10.1038/s41598-023-40929-5)
Supplement: Supplementary file 1 — Supplementary Table 1. [file 41598_2023_40929_MOESM1_ESM.xlsx]

## Sheet: Sheet1
Supplementary Table 1: Proportion of difference Anopheles mosquitoes collected across the 12 states in Nigeria
State	No of mosquitoes	Number of Individual mosquitoes
		An. gambiae	An. coluzzii	An. arabiensis	An. stephensi	An. salbaii	An. pretoriensis	An. funestsus	An. flavicosta	An. coustani	An. machardyi	An. rufipes
Adamawa	8000	4760	3120	120	0	0	0	0	0	0	0	0
Delta	8000	4880	3112	8	0	0	0	0	0	0	0	0
Gombe	4500	3173	1211	90	14	2	9	0	0	0	3	0
Jigawa	8000	720	7040	240	0	0	0	0	0	0	0	0
Katsina	7500	600	6818	53	0	0	0	15	4	4	0	8
Kano	7000	0	6965	35	0	0	0	0	0	0	0	0
Kwara	4260	2087	2164	9	0	0	0	0	0	0	0	0
Niger	7000	980	6010	11	0	0	0	0	0	0	0	0
Taraba	8000	6710	1280	2	0	0	8	0	0	0	0	0
Ogun	8000	2160	5568	272	0	0	0	0	0	0	0	0
Osun	4600	1702	2870	28	0	0	0	0	0	0	0	0
Yobe	7500	1050	6375	75	0	0	0	0	0	0	0	0
TOTAL	82360	28822	52533	943	14	2	17	15	4	4	3	8
State	No of mosquitoes	Proportion(%)											Total (%)
		An. gambiae	An. coluzzii	An. arabiensis	An. stephensi	An. salbaii	An. pretoriensis	An. funestsus	An. flavicosta	An. coustani	An. machardyi	An. rufipes
Adamawa	8000	59.5	39	1.5	0	0	0	0	0	0	0	0	100
Delta	8000	61	38.9	0.1	0	0	0	0	0	0	0	0	100
Gombe	4500	70.5	26.9	2	0.3	0.04	0.2	0	0	0	0.06	0	100
Jigawa	8000	9	88	3	0	0	0	0	0	0	0	0	100
Katsina	7500	8	90.9	0.7	0	0	0	0.2	0.05	0.05	0	0.1	100
Kano	7000	0	99.5	0.5	0	0	0	0	0	0	0	0	100
Kwara	4260	49	50.8	0.2	0	0	0	0	0	0	0	0	100
Niger	7000	14	85.85	0.15	0	0	0	0	0	0	0	0	100
Taraba	8000	83.87	16	0.03	0	0	0.1	0	0	0	0	0	100
Ogun	8000	27	69.6	3.4	0	0	0	0	0	0	0	0	100
Osun	4600	37	62.4	0.6	0	0	0	0	0	0	0	0	100
Yobe	7500	14	85	1	0	0	0	0	0	0	0	0	100
TOTAL	82360												0
Note: An = Anopheles
